# Supplementary material for: Cryo-EM structures of adenosine receptor A3AR bound to selective agonists
Source: Nat Commun. 2024 Apr 16;15:3252. doi: 10.1038/s41467-024-47207-6 (PMC11021478; doi:10.1038/s41467-024-47207-6)
Supplement: Supplementary file 4 — Source Data [file 41467_2024_47207_MOESM4_ESM.xlsx]

## Sheet: Fig 1b-d
adenosine/CF101/CF102 response curves on adenosine receptors using NanoBiT assay.
Raw data	Adenosine	A1			A2A			A2B			A3				CF-101	A1			A2A			A2B			A3				CF-102	A1			A2A			A2B			A3
	1mM	432000	408000	440800	4872000	5293200	5129200	83200	68800	76000	14800	14400	12400		10uM	262800	258400	266400	4077200	4259600	5013600	42400	37600	37200	18000	15200	11200		10uM	153600	156400	147200	3588400	3608400	3896400	14800	14400	15200	17200	16000	17600
	100uM	426400	409200	454400	5244800	6092000	6294800	76400	71600	73600	18000	19600	14800		1uM	220400	216400	242400	3964000	4194800	4418000	33600	36400	32400	19600	21200	15600		1uM	116400	116400	119600	3484400	3365200	3531200	15600	14000	14800	16000	18400	17600
	10uM	253600	245200	250000	3647600	3924000	4210800	39200	38800	40800	12800	14000	10400		100nM	142000	129600	145200	3230800	3407200	3542800	24400	26400	24400	17200	18800	14000		100nM	90400	97600	92800	3280400	3206400	3273200	15600	15600	15200	20800	18000	20800
	1uM	158000	147200	140400	3541600	3372000	3617600	37600	32400	33200	6800	6800	7200		10nM	110000	102800	117200	2842800	2982800	3053200	24000	25200	25600	16400	16800	12400		10nM	82000	89200	84800	3151200	3063600	3002400	14000	14800	15200	19600	18800	14000
	100nM	140000	131600	139600	3292400	3500400	3398800	36800	32000	35600	7600	8000	6400		1nM	111200	107600	108800	2826000	3022000	3026800	26400	24800	24400	9200	8800	7200		1nM	80800	90800	91200	3010000	3181600	3036800	17600	16000	16800	12800	9600	8800
	10nM	145200	130800	148400	3341600	3502400	3718000	35600	36400	35600	8400	5600	7200		100pM	115600	104000	114400	2903600	3004800	3138000	30000	28400	26400	6800	8000	5200		100pM	92800	90400	97200	3283200	3064400	3148400	16800	15200	16400	9200	7600	6800
	1nM	142000	130800	135600	3422000	3690800	3721200	37600	38400	35200	7600	6000	6800		0	110800	112800	124000	2754400	2903600	2882000	28800	25600	27200	6400	5200	5200		0	82400	86400	94000	3275600	3184400	3442800	16400	16400	15600	7200	6800	7600
	0	134800	129600	146000	3090400	3278000	3535200	34000	38000	34800	7600	6800	5200
fold change	Adenosine	A1			A2A			A2B			A3				CF-101	A1			A2A			A2B			A3				CF-102	A1			A2A			A2B			A3
	1mM	3.15789	2.98246	3.22222	1.47583	1.60342	1.55374	2.33708	1.93258	2.13483	2.26531	2.20408	1.89796		10uM	2.26812	2.23015	2.29919	1.43227	1.49635	1.76122	1.55882	1.38235	1.36765	3.21429	2.71429	2		10uM	1.75342	1.78539	1.68037	1.08709	1.09315	1.18039	0.917355	0.892562	0.942149	2.38889	2.22222	2.44444
	100uM	3.11696	2.99123	3.32164	1.58876	1.84539	1.90682	2.14607	2.01124	2.06742	2.7551	3	2.26531		1uM	1.90219	1.86766	2.09206	1.39251	1.47358	1.55199	1.23529	1.33824	1.19118	3.5	3.78571	2.78571		1uM	1.32877	1.32877	1.3653	1.05558	1.01947	1.06976	0.966942	0.867769	0.917355	2.22222	2.55556	2.44444
	10uM	1.8538	1.7924	1.82749	1.10493	1.18866	1.27554	1.10112	1.08989	1.14607	1.95918	2.14286	1.59184		100nM	1.22555	1.11853	1.25316	1.13494	1.19691	1.24454	0.897059	0.970588	0.897059	3.07143	3.35714	2.5		100nM	1.03196	1.11416	1.05936	0.99378	0.971362	0.991598	0.966942	0.966942	0.942149	2.88889	2.5	2.88889
	1uM	1.15497	1.07602	1.02632	1.07282	1.02145	1.09584	1.05618	0.910112	0.932584	1.04082	1.04082	1.10204		10nM	0.949367	0.887227	1.01151	0.998642	1.04782	1.07255	0.882353	0.926471	0.941176	2.92857	3	2.21429		10nM	0.936073	1.01826	0.968037	0.954639	0.928101	0.909561	0.867769	0.917355	0.942149	2.72222	2.61111	1.94444
	100nM	1.02339	0.961988	1.02047	0.997334	1.06034	1.02957	1.03371	0.898876	1	1.16327	1.22449	0.979592		1nM	0.959724	0.928654	0.93901	0.99274	1.06159	1.06328	0.970588	0.911765	0.897059	1.64286	1.57143	1.28571		1nM	0.922374	1.03653	1.0411	0.911863	0.963849	0.919982	1.09091	0.991736	1.04132	1.77778	1.33333	1.22222
	10nM	1.0614	0.95614	1.0848	1.01224	1.06095	1.12626	1	1.02247	1	1.28571	0.857143	1.10204		100pM	0.997699	0.897583	0.987342	1.02	1.05555	1.10234	1.10294	1.04412	0.970588	1.21429	1.42857	0.928571		100pM	1.05936	1.03196	1.10959	0.994628	0.928343	0.953791	1.04132	0.942149	1.01653	1.27778	1.05556	0.944444
	1nM	1.03801	0.95614	0.991228	1.03659	1.11802	1.12723	1.05618	1.07865	0.988764	1.16327	0.918367	1.04082		0	0.956272	0.973533	1.0702	0.967588	1.02	1.01241	1.05882	0.941176	1	1.14286	0.928571	0.928571		0	0.940639	0.986301	1.07306	0.992325	0.964697	1.04298	1.01653	1.01653	0.966942	1	0.944444	1.05556
	0	0.98538	0.947368	1.06725	0.936144	0.992972	1.07088	0.955056	1.06742	0.977528	1.16327	1.04082	0.795918

## Sheet: Fig 2c-f
CF101/CF102 response curves on A3AR mutants using NanoBiT assay.
		CF101
Raw data	concentration	WT			Y151.35A			Y151.35F			L913.33A			T943.36A			H953.37A			F16845.52A			M1775.38A			S1815.42A			I1865.47A			W2436.48A			L2466.51A			N2506.55A			Y2657.36A			I2687.39A			H2727.43A
	-5	16400	14400	18400	3600	4000	3800	7440	6920	7160	11200	10400	11200	8000	12000	9200	9600	6400	6400	25600	31200	27200	10400	10800	11200	4000	5200	4000	2800	4800	3200	4000	3600	3600	6000	6400	6000	2800	2800	2800	18520	18800	16040	14800	16800	14000	11600	10000	9600
	-6	13600	14800	17600	4800	4400	4000	6160	7440	7560	14000	14000	15200	12000	13600	12400	7200	8800	6400	20800	17200	17600	8400	7200	8400	4800	4400	6800	4800	5600	5600	4400	5200	3600	5600	6400	4000	5200	4000	3600	20240	19080	19360	16800	18000	16000	12800	12800	11200
	-7	15200	17600	17200	4400	4800	4000	6800	7210	6720	14800	14000	13200	15600	14800	14400	9200	12000	8400	11600	12400	13200	6400	7200	8400	4400	4800	4800	4000	5200	5600	4400	4000	3200	5200	3200	4000	4400	4000	4400	20000	19560	19480	15600	17600	16000	16400	16000	15200
	-8	12400	12400	14400	4800	4600	4800	4600	4320	5120	10000	12800	12000	15200	16400	16800	10800	10400	8800	15200	12400	14800	6400	6400	6800	4000	4400	4000	6400	5600	4800	2800	3200	3600	5200	4800	3200	5200	4400	4400	14000	14560	13080	18000	17200	18000	10000	15600	13600
	-9	6800	7600	9600	5200	5200	5200	3200	3800	3440	12400	12400	13600	17600	19600	17600	12000	10000	7200	15600	14400	15200	5600	7200	7600	6000	4800	4800	4000	5200	6000	2800	2000	3200	6800	4800	4000	4800	3600	4400	10640	12760	11720	18800	16000	16000	16000	16400	13600
	-10	5600	6400	6000	5200	4400	5000	3360	2880	3720	13600	14800	13200	20000	18800	16400	11200	11600	7600	12800	12000	12400	6800	6000	8000	4800	4800	4400	4800	4400	5200	3200	2800	4400	5600	5600	2400	4800	3200	4000	9360	10200	8400	16800	19200	17200	18000	16800	13600
	-11	5200	6400	6400	4800	4800	4800	3240	2920	2920	13200	13600	16000	17200	17200	16800	11600	8800	8400	13200	14800	11600	8000	6800	6000	4800	6400	3600	4800	5600	4800	2400	2400	3600	6000	5200	4000	3600	3600	4800	7600	8520	8160	13600	17600	19200	18000	15600	13600
	-12	6000	5200	4000	4400	3200	5200	3120	3440	2940	12800	13600	13200	14800	13200	14400	7600	9200	6800	10400	14400	13600	6800	4800	6000	3600	4400	4400	4400	4400	4400	3200	2400	3200	6000	4000	4000	4400	3600	3600	7960	9760	9200	14000	15600	16400	15200	16000	13600
		CF101
fold change	concentration	WT			Y151.35A			Y151.35F			L913.33A			T943.36A			H953.37A			F16845.52A			M1775.38A			S1815.42A			I1865.47A			W2436.48A			L2466.51A			N2506.55A			Y2657.36A			I2687.39A			H2727.43A
	-5	3.23684	2.84211	3.63158	0.84375	0.9375	0.890625	2.34947	2.18526	2.26105	0.848485	0.787879	0.848485	0.566038	0.849057	0.650943	1.22034	0.813559	0.813559	2	2.4375	2.125	1.77273	1.84091	1.90909	0.967742	1.25806	0.967742	0.636364	1.09091	0.727273	1.36364	1.22727	1.22727	1.28571	1.37143	1.28571	0.724138	0.724138	0.724138	2.06389	2.0951	1.78752	0.965217	1.09565	0.913043	0.776786	0.669643	0.642857
	-6	2.68421	2.92105	3.47368	1.125	1.03125	0.9375	1.94526	2.34947	2.38737	1.06061	1.06061	1.15152	0.849057	0.962264	0.877358	0.915254	1.11864	0.813559	1.625	1.34375	1.375	1.43182	1.22727	1.43182	1.16129	1.06452	1.64516	1.09091	1.27273	1.27273	1.5	1.77273	1.22727	1.2	1.37143	0.857143	1.34483	1.03448	0.931034	2.25557	2.1263	2.1575	1.09565	1.17391	1.04348	0.857143	0.857143	0.75
	-7	3	3.47368	3.39474	1.03125	1.125	0.9375	2.14737	2.27684	2.12211	1.12121	1.06061	1	1.10377	1.04717	1.01887	1.16949	1.52542	1.0678	0.90625	0.96875	1.03125	1.09091	1.22727	1.43182	1.06452	1.16129	1.16129	0.909091	1.18182	1.27273	1.5	1.36364	1.09091	1.11429	0.685714	0.857143	1.13793	1.03448	1.13793	2.22883	2.17979	2.17088	1.01739	1.14783	1.04348	1.09821	1.07143	1.01786
	-8	2.44737	2.44737	2.84211	1.125	1.07812	1.125	1.45263	1.36421	1.61684	0.757576	0.969697	0.909091	1.07547	1.16038	1.18868	1.37288	1.32203	1.11864	1.1875	0.96875	1.15625	1.09091	1.09091	1.15909	0.967742	1.06452	0.967742	1.45455	1.27273	1.09091	0.954545	1.09091	1.22727	1.11429	1.02857	0.685714	1.34483	1.13793	1.13793	1.56018	1.62259	1.45765	1.17391	1.12174	1.17391	0.669643	1.04464	0.910714
	-9	1.34211	1.5	1.89474	1.21875	1.21875	1.21875	1.01053	1.2	1.08632	0.939394	0.939394	1.0303	1.24528	1.38679	1.24528	1.52542	1.27119	0.915254	1.21875	1.125	1.1875	0.954545	1.22727	1.29545	1.45161	1.16129	1.16129	0.909091	1.18182	1.36364	0.954545	0.681818	1.09091	1.45714	1.02857	0.857143	1.24138	0.931034	1.13793	1.18574	1.42199	1.30609	1.22609	1.04348	1.04348	1.07143	1.09821	0.910714
	-10	1.10526	1.26316	1.18421	1.21875	1.03125	1.17188	1.06105	0.909474	1.17474	1.0303	1.12121	1	1.41509	1.33019	1.16038	1.42373	1.47458	0.966102	1	0.9375	0.96875	1.15909	1.02273	1.36364	1.16129	1.16129	1.06452	1.09091	1	1.18182	1.09091	0.954545	1.5	1.2	1.2	0.514286	1.24138	0.827586	1.03448	1.04309	1.1367	0.936107	1.09565	1.25217	1.12174	1.20536	1.125	0.910714
	-11	1.02632	1.26316	1.26316	1.125	1.125	1.125	1.02316	0.922105	0.922105	1	1.0303	1.21212	1.21698	1.21698	1.18868	1.47458	1.11864	1.0678	1.03125	1.15625	0.90625	1.36364	1.15909	1.02273	1.16129	1.54839	0.870968	1.09091	1.27273	1.09091	0.818182	0.818182	1.22727	1.28571	1.11429	0.857143	0.931034	0.931034	1.24138	0.846954	0.94948	0.909361	0.886957	1.14783	1.25217	1.20536	1.04464	0.910714
	-12	1.18421	1.02632	0.789474	1.03125	0.75	1.21875	0.985263	1.08632	0.928421	0.969697	1.0303	1	1.04717	0.933962	1.01887	0.966102	1.16949	0.864407	0.8125	1.125	1.0625	1.15909	0.818182	1.02273	0.870968	1.06452	1.06452	1	1	1	1.09091	0.818182	1.09091	1.28571	0.857143	0.857143	1.13793	0.931034	0.931034	0.887073	1.08767	1.02526	0.913043	1.01739	1.06957	1.01786	1.07143	0.910714

## Sheet: Fig3c-d
adenosine/CF101/CF102 response curves on A1AR, A2AAR, and A2BAR, along with their corresponding mutants containing the swapped ECL3 from the A3AR using NanoBiT assays.
Raw data	Adenosine	A1			A1-ECL3				Adenosine	A2A			A2A-ECL3				Adenosine	A2B			A2B-ECL3				CF101	A1			A1-ECL3				CF101	A2A			A2A-ECL3				CF101	A2B			A2B-ECL3				CF102
	1mM	28760	19000	33500	9240	15260	7820		1mM	430100	416040	407280	518560	475600	472260		1mM	6620	7600	8780	8100	10420	8600		10uM	9180	7120	9200	15220	12180	13540		10uM	354100	297700	327200	472840	498380	439400		10uM	4640	4340	5320	14020	14280	11860		10uM
	100uM	19480	29080	36420	11400	15860	18040		100uM	415220	373420	382460	514080	489560	462140		100uM	8800	7680	8240	8560	8320	10540		1uM	10520	8220	13560	14320	12400	12620		1uM	249840	263540	314740	520300	472080	449060		1uM	3780	3240	3380	7700	6700	7760		1uM
	10uM	23300	18840	20600	6760	11740	13360		10uM	252460	292220	350400	282020	266420	297880		10uM	3940	3520	3920	7980	6340	4960		100nM	6500	4440	8200	5660	8680	8080		100nM	169760	208180	221740	339180	396360	355320		100nM	2780	2620	2860	3740	3840	4420		100nM
	1uM	9340	9980	8400	2660	3620	2820		1uM	223540	190080	186800	213780	215920	203900		1uM	2840	3260	3140	2180	2100	3640		10nM	7420	3240	6980	4900	4620	4900		10nM	221380	224780	215680	273940	255800	247140		10nM	3080	3240	3100	3580	3700	4160		10nM
	100nM	3300	8540	8500	3780	2640	3760		100nM	225000	230320	201740	212580	203800	233720		100nM	3000	2680	3180	2460	4040	3660		1nM	7960	6740	6980	3280	3020	2740		1nM	199220	193560	167520	205920	241600	216640		1nM	2860	3360	2900	3340	3400	2960		1nM
	10nM	9140	8060	7820	2820	3680	3960		10nM	193260	190720	189740	197100	208780	218740		10nM	3400	3080	2860	3780	3780	2840		100pM	5520	3200	5700	4720	4260	3840		100pM	191320	196300	217400	215240	192780	188360		100pM	2520	2500	2680	3320	3040	3040		100pM
	1nM	8540	7720	5640	2960	3380	2860		1nM	197780	179360	178780	181260	164760	206760		1nM	3600	2920	3220	2560	3980	4240		10pM	5040	5660	5320	3460	3640	3720		10pM	161180	190200	202240	225700	225920	227200		10pM	2840	2840	3200	3520	2780	2860		10pM
	0	5260	8660	8600	3300	3180	2240		0	195440	207440	179880	192720	199680	191520		0	2760	2860	3460	3780	3980	2840		0	7720	6080	7560	3780	3840	3480		0	193300	225640	219900	231380	203760	217900		0	2480	3000	2600	3220	3400	3260		0
fold change	Adenosine	A1			A1-ECL3				Adenosine	A2A			A2A-ECL3				Adenosine	A2B			A2B-ECL3				CF101	A1			A1-ECL3				CF101	A2A			A2A-ECL3				CF101	A2B			A2B-ECL3				CF102
	1mM	4.03933	2.66854	4.70506	2.4973	4.12432	2.11351		1mM	2.01975	1.95373	1.91259	2.38221	2.18486	2.16951		1mM	2.45792	2.82178	3.2599	2.45951	3.16397	2.61134		10uM	1.28933	1	1.29213	4.11351	3.29189	3.65946		10uM	1.66286	1.398	1.53653	2.17218	2.28951	2.01856		10uM	1.72277	1.61139	1.97525	4.25709	4.33603	3.60121		10uM
	100uM	2.73596	4.08427	5.11517	3.08108	4.28649	4.87568		100uM	1.94988	1.75358	1.79604	2.36163	2.24899	2.12302		100uM	3.26733	2.85149	3.05941	2.59919	2.52632	3.2004		1uM	1.47753	1.15449	1.90449	3.87027	3.35135	3.41081		1uM	1.17325	1.23759	1.47802	2.39021	2.16869	2.06294		1uM	1.40347	1.20297	1.25495	2.33806	2.03441	2.35628		1uM
	10uM	3.27247	2.64607	2.89326	1.82703	3.17297	3.61081		10uM	1.18556	1.37227	1.64548	1.29557	1.22391	1.36843		10uM	1.46287	1.30693	1.45545	2.42308	1.9251	1.50607		100nM	0.912921	0.623596	1.15169	1.52973	2.34595	2.18378		100nM	0.797195	0.977616	1.04129	1.55816	1.82084	1.6323		100nM	1.03218	0.972772	1.06188	1.13563	1.16599	1.34211		100nM
	1uM	1.3118	1.40169	1.17978	0.718919	0.978378	0.762162		1uM	1.04975	0.892618	0.877215	0.982084	0.991915	0.936696		1uM	1.05446	1.2104	1.16584	0.661943	0.637652	1.10526		10nM	1.04213	0.455056	0.980337	1.32432	1.24865	1.32432		10nM	1.0396	1.05557	1.01284	1.25845	1.17512	1.13534		10nM	1.14356	1.20297	1.15099	1.08704	1.12348	1.26316		10nM
	100nM	0.463483	1.19944	1.19382	1.02162	0.713514	1.01622		100nM	1.0566	1.08159	0.947373	0.976571	0.936237	1.07369		100nM	1.11386	0.99505	1.18069	0.746964	1.22672	1.11134		1nM	1.11798	0.946629	0.980337	0.886486	0.816216	0.740541		1nM	0.935539	0.90896	0.786676	0.945976	1.10989	0.995222		1nM	1.06188	1.24752	1.07673	1.01417	1.03239	0.898785		1nM
	10nM	1.28371	1.13202	1.09831	0.762162	0.994595	1.07027		10nM	0.907551	0.895623	0.891021	0.905458	0.959114	1.00487		10nM	1.26238	1.14356	1.06188	1.14777	1.14777	0.862348		100pM	0.775281	0.449438	0.800562	1.27568	1.15135	1.03784		100pM	0.898441	0.921827	1.02091	0.988791	0.885612	0.865307		100pM	0.935644	0.928218	0.99505	1.0081	0.923077	0.923077		100pM
	1nM	1.19944	1.08427	0.792135	0.8	0.913514	0.772973		1nM	0.928777	0.842277	0.839553	0.83269	0.756891	0.949835		1nM	1.33663	1.08416	1.19554	0.777328	1.2085	1.28745		10pM	0.707865	0.794944	0.747191	0.935135	0.983784	1.00541		10pM	0.756903	0.893181	0.949721	1.03684	1.03785	1.04373		10pM	1.05446	1.05446	1.18812	1.06883	0.84413	0.868421		10pM
	0	0.738764	1.21629	1.20787	0.891892	0.859459	0.605405		0	0.917788	0.974141	0.844719	0.885336	0.91731	0.879824		0	1.02475	1.06188	1.28465	1.14777	1.2085	0.862348		0	1.08427	0.853933	1.0618	1.02162	1.03784	0.940541		0	0.907739	1.05961	1.03265	1.06294	0.936053	1.00101		0	0.920792	1.11386	0.965347	0.977733	1.03239	0.989879		0
[truncated: 20 more columns]

## Sheet: Fig3f-g
CF101/CF102 response curves on A3AR and its mutants with flexible ECL3 using NanoBiT assays.
		CF101											CF102
Raw data	concentration	WT			A3-(GGGS)			A3-2(GGGS)				concentration	WT			A3-(GGGS)			A3-2(GGGS)
	-5	30640	29920	30080	12160	10040	10720	5680	5560	5400		-5	21800	23720	24240	9600	9560	8800	4680	5600	5480
	-6	36320	30760	38160	12360	12320	11600	7200	7120	6840		-6	26200	25200	30600	12440	14000	11720	6640	6720	7000
	-7	28520	26880	31120	12560	12440	11560	6360	7120	6360		-7	23080	28520	29240	15280	13680	12000	7120	6200	6840
	-8	20000	25200	24080	11600	12800	12640	7400	5880	7920		-8	15400	19680	20760	13880	11480	11760	7280	6280	6880
	-9	15880	17240	17840	13760	12480	11720	6720	6120	7320		-9	14400	14000	16040	13200	12480	11120	7640	7000	6440
	-10	14480	15440	16600	14600	10920	10000	7800	7560	6040		-10	14720	15800	15840	11800	12840	12920	6160	6200	6360
	-11	13040	16440	18600	12200	12240	12040	6320	7160	6960		-11	13760	16520	16760	13360	13200	10960	5760	5880	6360
	-12	13120	14880	16920	11160	11840	9040	6680	6840	6320		-12	14680	13960	15200	9680	11880	11080	5560	6320	6040
		CF101											CF102
fold change	concentration	WT			A3-(GGGS)			A3-2(GGGS)				concentration	WT			A3-(GGGS)			A3-2(GGGS)
	-5	2.0463	1.99822	2.0089	1.13858	0.940075	1.00375	0.858871	0.840726	0.816532		-5	1.49179	1.62318	1.65876	0.820981	0.81756	0.752566	0.783482	0.9375	0.917411
	-6	2.42565	2.05432	2.54853	1.1573	1.15356	1.08614	1.08871	1.07661	1.03427		-6	1.79288	1.72445	2.09398	1.06385	1.19726	1.00228	1.11161	1.125	1.17188
	-7	1.90472	1.79519	2.07836	1.17603	1.16479	1.0824	0.961694	1.07661	0.961694		-7	1.57938	1.95164	2.00091	1.30673	1.1699	1.02623	1.19196	1.03795	1.14509
	-8	1.33571	1.68299	1.60819	1.08614	1.1985	1.18352	1.11895	0.889113	1.19758		-8	1.05383	1.34672	1.42062	1.187	0.981756	1.0057	1.21875	1.05134	1.15179
	-9	1.06055	1.15138	1.19145	1.28839	1.16854	1.09738	1.01613	0.925403	1.10685		-9	0.985401	0.958029	1.09763	1.12885	1.06727	0.950969	1.27902	1.17188	1.07812
	-10	0.967053	1.03117	1.10864	1.36704	1.02247	0.93633	1.17944	1.14315	0.913306		-10	1.0073	1.0812	1.08394	1.00912	1.09806	1.1049	1.03125	1.03795	1.06473
	-11	0.870882	1.09795	1.24221	1.14232	1.14607	1.12734	0.955645	1.08266	1.05242		-11	0.941606	1.13047	1.1469	1.14253	1.12885	0.937286	0.964286	0.984375	1.06473
	-12	0.876224	0.993767	1.13001	1.04494	1.10861	0.846442	1.01008	1.03427	0.955645		-12	1.00456	0.955292	1.04015	0.827822	1.01596	0.947548	0.930804	1.05804	1.01116

## Sheet: Fig4c-d
Effects of CF101/CF102 on A3AR mutants containing swapped residues from other adenosine receptors by NanoBiT assay.
	CF101																								CF102
Raw data	concentration	WT			L903.32V			H953.37Q			S1815.42N			I1865.47V			S2476.52H			I2536.58T					concentration	WT			L903.32V			H953.37Q			S1815.42N			I1865.47V			S2476.52H			I2536.58T
	-5	16400	14400	18400	28000	35200	31200	16400	17600	15200	6800	6000	6000	18800	15200	19200	5200	5200	4400	13600	12000	13200			-5	17200	17600	16400	30400	36000	33600	9200	10000	12000	4800	4000	4000	15200	12800	12400	11600	12000	10000	14800	19200	10400
	-6	13600	14800	17600	34000	39200	38800	19600	22000	21200	8000	9600	6800	24400	21600	23600	4400	5600	4400	12800	18000	16800			-6	15600	17600	15600	42400	51200	49200	18400	20800	17600	5600	5600	4400	16000	17200	16800	14400	16800	15200	26400	24000	16400
	-7	15200	17600	17200	37200	42400	43200	16400	20000	19600	8000	8800	6800	22400	20800	19600	3600	4000	4400	11600	14800	15600			-7	20000	20000	21200	37200	54000	50000	16800	20000	18000	7600	7200	6000	15600	15200	11200	11600	13600	17200	23200	20400	13600
	-8	12400	12400	14400	26400	35600	34800	13600	16400	17200	8800	8800	8800	13200	14800	14000	3600	4000	4000	8800	10400	10800			-8	19200	14400	14800	29200	39200	34000	13600	13600	12400	8000	6400	6800	10000	8000	8800	10400	14000	15600	18400	15200	10000
	-9	6800	7600	9600	13200	16800	17600	11200	10800	13600	8800	8400	8400	9600	9200	10400	3600	3600	3200	6400	6800	8000			-9	11600	11200	10800	19200	21600	20000	12000	10800	13200	6000	6000	6400	7200	6800	6800	10800	13600	14400	15200	10800	8800
	-10	5600	6400	6000	10000	11200	10800	11600	12000	14000	8400	7600	9200	8800	8800	7200	3600	3600	3200	6000	7200	8800			-10	10400	8400	6400	12000	19200	17200	10400	12400	12400	7600	4800	6400	8800	9200	4800	11200	13600	14800	15200	11200	8800
	-11	5200	6400	6400	8800	10400	9200	11200	12000	10400	8800	7200	7200	9200	7200	7600	2400	2800	4400	6400	7200	7600			-11	5600	4800	5600	12400	17600	16000	10400	9200	10000	6000	7200	6000	5600	8400	7200	10000	13200	13200	13600	11200	10400
	-12	6000	5200	4000	9600	9200	10400	8800	9600	8800	7600	8800	7600	8400	10800	7600	3200	4400	4400	7600	7200	8000			-12	6400	7600	6400	12800	14000	16800	10800	9600	10400	7200	6000	5200	7200	8800	7200	13200	10400	12800	13200	10400	8800
fold change	concentration	WT			L903.32V			H953.37Q			S1815.42N			I1865.47V			S2476.52H			I2536.58T					concentration	WT			L903.32V			H953.37Q			S1815.42N			I1865.47V			S2476.52H			I2536.58T
	-5	3.23684	2.84211	3.63158	2.87671	3.61644	3.20548	1.80882	1.94118	1.67647	0.85	0.75	0.75	2.10448	1.70149	2.14925	1.3	1.3	1.1	1.78947	1.57895	1.73684			-5	2.52941	2.58824	2.41176	2.09174	2.47706	2.31193	0.896104	0.974026	1.16883	0.782609	0.652174	0.652174	1.96552	1.65517	1.60345	0.956044	0.989011	0.824176	1.37037	1.77778	0.962963
	-6	2.68421	2.92105	3.47368	3.49315	4.0274	3.9863	2.16176	2.42647	2.33824	1	1.2	0.85	2.73134	2.41791	2.64179	1.1	1.4	1.1	1.68421	2.36842	2.21053			-6	2.29412	2.58824	2.29412	2.91743	3.52294	3.38532	1.79221	2.02597	1.71429	0.913043	0.913043	0.717391	2.06897	2.22414	2.17241	1.18681	1.38462	1.25275	2.44444	2.22222	1.51852
	-7	3	3.47368	3.39474	3.82192	4.35616	4.43836	1.80882	2.20588	2.16176	1	1.1	0.85	2.50746	2.32836	2.19403	0.9	1	1.1	1.52632	1.94737	2.05263			-7	2.94118	2.94118	3.11765	2.55963	3.7156	3.44037	1.63636	1.94805	1.75325	1.23913	1.17391	0.978261	2.01724	1.96552	1.44828	0.956044	1.12088	1.41758	2.14815	1.88889	1.25926
	-8	2.44737	2.44737	2.84211	2.71233	3.65753	3.57534	1.5	1.80882	1.89706	1.1	1.1	1.1	1.47761	1.65672	1.56716	0.9	1	1	1.15789	1.36842	1.42105			-8	2.82353	2.11765	2.17647	2.00917	2.69725	2.33945	1.32468	1.32468	1.20779	1.30435	1.04348	1.1087	1.2931	1.03448	1.13793	0.857143	1.15385	1.28571	1.7037	1.40741	0.925926
	-9	1.34211	1.5	1.89474	1.35616	1.72603	1.80822	1.23529	1.19118	1.5	1.1	1.05	1.05	1.07463	1.02985	1.16418	0.9	0.9	0.8	0.842105	0.894737	1.05263			-9	1.70588	1.64706	1.58824	1.3211	1.48624	1.37615	1.16883	1.05195	1.28571	0.978261	0.978261	1.04348	0.931034	0.87931	0.87931	0.89011	1.12088	1.18681	1.40741	1	0.814815
	-10	1.10526	1.26316	1.18421	1.0274	1.15068	1.10959	1.27941	1.32353	1.54412	1.05	0.95	1.15	0.985075	0.985075	0.80597	0.9	0.9	0.8	0.789474	0.947368	1.15789			-10	1.52941	1.23529	0.941176	0.825688	1.3211	1.18349	1.01299	1.20779	1.20779	1.23913	0.782609	1.04348	1.13793	1.18966	0.62069	0.923077	1.12088	1.21978	1.40741	1.03704	0.814815
	-11	1.02632	1.26316	1.26316	0.90411	1.06849	0.945205	1.23529	1.32353	1.14706	1.1	0.9	0.9	1.02985	0.80597	0.850746	0.6	0.7	1.1	0.842105	0.947368	1			-11	0.823529	0.705882	0.823529	0.853211	1.21101	1.10092	1.01299	0.896104	0.974026	0.978261	1.17391	0.978261	0.724138	1.08621	0.931034	0.824176	1.08791	1.08791	1.25926	1.03704	0.962963
	-12	1.18421	1.02632	0.789474	0.986301	0.945205	1.06849	0.970588	1.05882	0.970588	0.95	1.1	0.95	0.940299	1.20896	0.850746	0.8	1.1	1.1	1	0.947368	1.05263			-12	0.941176	1.11765	0.941176	0.880734	0.963303	1.15596	1.05195	0.935065	1.01299	1.17391	0.978261	0.847826	0.931034	1.13793	0.931034	1.08791	0.857143	1.05495	1.22222	0.962963	0.814815

## Sheet: FigS5,S7
CF101/CF102 response curves on A3AR mutants using cAMP assay.
		CF101
Raw data	concentration	WT			Y151.35A			Y151.35F			L913.33A			T943.36A			H953.37A			F16845.52A			M1775.38A			S1815.42A			I1865.47A			W2436.48A			L2466.51A			N2506.55A			Y2657.36A			I2687.39A			H2727.43A
	-6	2.10393	1.74159	2.05016	1.7395	1.71552	1.83696	2.73625	2.78979	2.38231	1.39009	1.21888	1.31699	1.05667	1.10803	1.04918	0.915065	0.842852	0.948261	1.25769	1.21832	1.24726	1.66164	1.52973	1.54375	0.982262	1.13589	1.11242	0.99662	0.990548	0.978957	1.14593	1.1217	0.946536	0.947002	1.01935	0.998017	0.911051	0.828577	0.878988	2.18261	2.42608	2.36063	0.979095	0.863303	1.00883	1.49856	1.54368	1.67591
	-7	2.07043	1.97348	2.09359	1.82161	1.5595	1.57974	2.16229	2.50366	2.68475	1.48466	1.41414	1.4284	1.15777	1.20907	1.08878	1.08023	1.08359	1.10984	1.14484	1.07421	1.17147	1.55142	1.52952	1.83891	1.07319	1.25747	1.13378	1.02203	1.04953	1.11453	1.00691	1.07664	1.08459	0.976313	0.8537	0.957772	1.28608	1.1447	1.17187	2.19675	2.02018	2.15122	1.00895	0.92393	0.972072	1.29929	1.4901	1.63414
	-8	1.74699	1.90309	1.97937	1.48972	1.53249	1.69731	2.10152	1.99072	2.28011	1.60193	1.50107	1.50111	0.975277	1.0844	1.07716	1.04233	0.997975	0.91424	0.990991	1.07254	1.07719	1.52377	1.54272	1.56765	1.04538	1.1078	0.989074	0.938269	0.932011	0.981195	0.897198	0.830874	0.931885	0.890128	0.792758	0.802175	1.24289	1.09265	1.04728	1.76547	1.79479	1.44323	0.952582	0.999468	0.997639	1.38499	1.42823	1.46994
	-9	1.29527	1.19089	1.27198	1.52211	1.61497	1.63619	1.87808	1.758	2.18776	1.28694	1.37943	1.34658	1.20909	1.11486	1.05876	1.09845	0.947445	1.09296	1.06858	1.07552	1.04013	1.3251	1.32392	1.31805	1.06121	1.02415	1.04027	0.926732	1.12042	1.05324	0.987283	0.882405	0.906682	0.917916	0.872316	0.840869	1.05204	1.16017	1.18522	1.5761	1.39215	1.36473	1.09324	0.827735	0.988973	1.80837	1.41377	1.62952
	-10	0.930252	1.03495	0.935737	1.53295	1.56867	1.5105	1.84516	1.70084	1.91149	1.29805	1.49971	1.55406	1.14897	1.03019	0.946624	0.987846	0.879768	1.00268	1.06422	1.0164	0.875526	1.32355	1.31578	1.34747	1.02599	0.962906	0.896667	0.935298	1.08194	1.02607	1.00164	0.933502	0.926449	0.899484	0.942424	1.00114	1.34058	1.22506	1.08973	1.54802	1.2932	1.3654	0.974681	0.836596	0.913314	1.43915	1.47783	1.41201
	-11	0.97271	0.920479	0.970612	1.54298	1.59904	1.38457	1.48889	1.53003	1.48606	1.34172	1.36195	1.17852	0.927356	1.05021	0.958996	0.941847	0.955405	0.940699	0.931976	0.987209	1.09259	1.54183	1.26821	1.38623	1.00637	1.02493	0.925683	1.04198	1.00606	1.10816	0.988491	0.966374	0.754167	0.797425	0.946181	0.817349	1.0907	1.40588	1.08269	1.42968	1.36774	1.35206	1.00251	0.820886	0.981245	1.42267	1.43497	1.31251
	-12	0.897694	0.913081	0.902913	1.5697	1.52131	1.4751	1.72683	1.71963	1.71458	1.21111	1.40143	1.15744	1.03571	1.05071	1.0006	1.09895	0.961905	0.993317	0.894005	1.00222	0.986608	1.44186	1.66998	1.32703	1.06719	1.03437	1.33315	0.952785	0.976685	0.912806	0.933541	0.981407	0.879109	0.836623	0.848286	0.859853	1.10947	0.968375	1.10343	1.50147	1.46983	1.52195	1.03986	1.02197	0.990842	1.51893	1.55201	1.49126
Response		CF101
	concentration	WT			Y151.35A			Y151.35F			L913.33A			T943.36A			H953.37A			F16845.52A			M1775.38A			S1815.42A			I1865.47A			W2436.48A			L2466.51A			N2506.55A			Y2657.36A			I2687.39A			H2727.43A
	-6	105.091	73.3413	100.379	13.5136	12.0232	19.5698	63.1302	66.4574	41.1354	10.9655	-5.3985	3.97908	2.6442	7.5535	1.92846	-9.84419	-16.7465	-6.6712	28.3636	24.6006	27.3667	19.4913	7.93322	9.1621	-7.27455	6.1866	4.12988	4.31048	3.77846	2.76285	18.8021	16.6784	1.33044	8.65245	14.9916	13.1225	-11.6375	-18.063	-14.1355	42.5584	57.6885	53.6213	-2.9967	-12.0179	-0.680192	-1.37779	1.42589	9.643
	-7	102.155	93.6604	104.185	18.6159	2.32809	3.58603	27.4631	48.6764	59.9302	20.0048	13.265	14.6276	12.3076	17.2112	5.71322	5.94257	6.26362	8.7734	17.5773	10.8268	20.1228	9.83344	7.91493	35.0245	0.692709	16.8395	6.00172	6.5372	8.9463	14.6418	6.62036	12.7305	13.4272	11.2207	0.477173	9.59614	17.5809	6.5656	8.6826	43.4372	32.4648	40.6078	-0.670957	-7.29459	-3.5439	-13.7612	-1.90396	7.04708
	-8	73.8145	87.4925	94.1763	-2.00792	0.649639	10.8916	23.6867	16.8013	34.7849	31.2141	21.5742	21.5777	-5.13577	5.29428	4.60243	2.3203	-1.91941	-9.92298	2.87208	10.6671	11.1114	7.41115	9.07114	11.2556	-1.74424	3.7255	-6.67763	-0.802275	-1.35061	2.95897	-2.99265	-8.80405	0.0466712	3.66909	-4.86268	-4.03751	14.2156	2.51041	-1.02384	16.6363	18.4587	-3.38823	-5.06232	-1.40949	-1.55195	-8.43566	-5.74869	-3.15643
	-9	34.2347	25.0884	32.1934	0.0048645	5.77488	7.09376	9.80178	2.3398	29.0457	1.1061	9.9468	6.80687	17.2125	8.20619	2.84337	7.68442	-6.7492	7.15952	10.2881	10.9514	7.56909	-9.99651	-10.1004	-10.6147	-0.356723	-3.60382	-2.19202	-1.81319	15.1581	9.27156	4.90078	-4.28881	-2.16161	6.1039	2.10832	-0.647084	-0.653517	7.77096	9.72246	4.86888	-6.56264	-8.26635	5.89648	-14.789	-2.22714	17.8742	-6.64709	6.76011
	-10	2.25097	11.4247	2.73161	0.678467	2.89795	-0.716797	7.75589	-1.21232	11.8778	2.16881	21.4441	26.6383	11.4658	0.112853	-7.87451	-2.88761	-13.2179	-1.46975	9.87117	5.30109	-8.16441	-10.1323	-10.8135	-8.03625	-3.44329	-8.97055	-14.7745	-1.06267	11.7868	6.89106	6.15864	0.188362	-0.429631	4.48886	8.25129	13.3965	21.8268	12.8269	2.28322	3.1239	-12.7116	-8.2244	-3.34059	-14.0987	-8.12163	-5.06977	-2.66594	-6.75615
	-11	5.97121	1.39466	5.78739	1.30171	4.785	-8.54251	-14.3833	-11.8267	-14.5592	6.343	8.27662	-9.2562	-9.71614	2.02679	-6.69191	-7.28429	-5.98835	-7.39399	-2.76876	2.51058	12.5827	8.9935	-14.9818	-4.64017	-5.16209	-3.53577	-12.232	8.28525	5.1375	14.0839	5.00657	3.06868	-15.5252	-4.4537	8.58048	-2.70795	2.35862	26.9143	1.73455	-4.23018	-8.0795	-9.05359	-1.17232	-15.3226	-2.82922	-6.09385	-5.32958	-12.9394
	-12	-0.601851	0.746398	-0.144547	2.96201	-0.0453827	-2.91663	0.40302	-0.0445031	-0.358516	-6.14116	12.0494	-11.2717	0.641005	2.07417	-2.71518	7.73174	-5.36709	-2.36465	-6.39815	3.945	2.45315	0.234369	20.2219	-9.82777	0.1672	-2.70835	23.471	0.469593	2.56381	-3.03341	0.1918	4.38587	-4.57767	-1.01913	0.00281809	1.01631	3.82093	-7.17149	3.35056	0.231326	-1.73509	1.50377	1.73757	0.343949	-2.08151	-0.11194	1.94364	-1.8317

## Sheet: FigS6
CF101/CF102 response curves on A3AR mutants using cAMP assay.
	CF101												CF102
Raw data	concentration	WT			M1745.35A			L2647.35A					concentration	WT			V169ECL2A			L2647.35A
	-5	16400	14400	18400	12800	12800	12800	10400	13600	10800			-5	17200	17600	16400	15600	18800	12000	31200	34400	32000
	-6	13600	14800	17600	14800	16000	16000	14400	12400	14800			-6	15600	17600	15600	37600	34800	30400	44000	48400	44400
	-7	15200	17600	17200	16000	16400	16000	13600	10400	15200			-7	20000	20000	21200	39600	38000	38400	39200	43600	38800
	-8	12400	12400	14400	12800	15200	13600	10800	11200	10800			-8	19200	14400	14800	38000	33200	33200	31600	32800	32800
	-9	6800	7600	9600	7200	8400	9200	6800	8000	7200			-9	11600	11200	10800	20800	18400	19600	24400	20000	25600
	-10	5600	6400	6000	5600	6400	5600	6800	6800	6400			-10	10400	8400	6400	16800	16800	13200	22400	22000	22800
	-11	5200	6400	6400	5600	5600	5600	6800	6400	6800			-11	5600	4800	5600	14400	15200	11200	20400	23200	22000
	-12	6000	5200	4000	5200	5600	4400	5200	6000	5600			-12	6400	7600	6400	12400	15200	10800	20000	19600	18000
fold change	concentration	WT			M1745.35A			L2647.35A					concentration	WT			V169ECL2A			L2647.35A
	-5	3.23684	2.84211	3.63158	2.52632	2.52632	2.52632	1.85714	2.42857	1.92857			-5	2.52941	2.58824	2.41176	1.21875	1.46875	0.9375	1.625	1.79167	1.66667
	-6	2.68421	2.92105	3.47368	2.92105	3.15789	3.15789	2.57143	2.21429	2.64286			-6	2.29412	2.58824	2.29412	2.9375	2.71875	2.375	2.29167	2.52083	2.3125
	-7	3	3.47368	3.39474	3.15789	3.23684	3.15789	2.42857	1.85714	2.71429			-7	2.94118	2.94118	3.11765	3.09375	2.96875	3	2.04167	2.27083	2.02083
	-8	2.44737	2.44737	2.84211	2.52632	3	2.68421	1.92857	2	1.92857			-8	2.82353	2.11765	2.17647	2.96875	2.59375	2.59375	1.64583	1.70833	1.70833
	-9	1.34211	1.5	1.89474	1.42105	1.65789	1.81579	1.21429	1.42857	1.28571			-9	1.70588	1.64706	1.58824	1.625	1.4375	1.53125	1.27083	1.04167	1.33333
	-10	1.10526	1.26316	1.18421	1.10526	1.26316	1.10526	1.21429	1.21429	1.14286			-10	1.52941	1.23529	0.941176	1.3125	1.3125	1.03125	1.16667	1.14583	1.1875
	-11	1.02632	1.26316	1.26316	1.10526	1.10526	1.10526	1.21429	1.14286	1.21429			-11	0.823529	0.705882	0.823529	1.125	1.1875	0.875	1.0625	1.20833	1.14583
	-12	1.18421	1.02632	0.789474	1.02632	1.10526	0.868421	0.928571	1.07143	1			-12	0.941176	1.11765	0.941176	0.96875	1.1875	0.84375	1.04167	1.02083	0.9375

## Sheet: FigS10
Effects of CF101/CF102 on A3AR mutants containing swapped residues from other adenosine receptors by cAMP assay.
	CF101																								CF102
Raw data	concentration	WT			L903.32V			H953.37Q			S1815.42N			I1865.47V			S2476.52H			I2536.58T					concentration	WT			L903.32V			H953.37Q			S1815.42N			I1865.47V			S2476.52H			I2536.58T
	-6	2.10393	1.74159	2.05016	2.37872	2.46206	2.02916	1.1851	1.1137	1.24357	0.98805	1.05011	1.04872	2.33916	2.45498	2.48923	1.60768	1.59065	1.52448	2.13739	2.19256	2.06674			-6	2.20415	2.25174	2.31243	2.34352	2.52174	2.31815	1.2549	1.26318	1.30938	1.11688	1.24005	1.27714	2.15907	2.23884	1.99743	1.79254	1.87079	1.83568	2.04451	2.0279	1.99536
	-7	2.07043	1.97348	2.09359	2.55581	2.71361	2.53699	1.16785	1.18659	1.24026	1.09077	1.03068	1.02163	2.17786	2.0162	1.65575	1.80239	2.18277	1.88966	1.88964	1.80016	1.77368			-7	2.28175	2.72031	2.34416	2.38404	2.43241	2.42635	1.14815	1.19626	1.42572	1.11909	1.21237	1.21373	1.82594	1.72054	1.87701	2.05649	1.86175	2.17037	1.78164	1.67519	1.73952
	-8	1.74699	1.90309	1.97937	2.5283	2.48014	2.77254	1.00978	1.06673	1.00811	1.08155	1.05606	1.19113	1.4886	1.45257	1.45309	1.69315	2.14682	1.7607	1.4512	1.25919	1.35406			-8	1.84055	2.28644	2.26429	2.30822	2.27316	2.2253	0.991027	1.03064	1.09156	1.19561	1.19575	1.26307	1.36048	1.68157	1.5155	1.79026	1.64744	1.9007	1.31901	1.46822	1.37377
	-9	1.29527	1.19089	1.27198	2.04132	2.37711	2.0411	0.89352	1.03475	0.850527	1.08853	1.10791	1.13628	1.24192	1.09649	1.19258	1.55475	1.51505	1.46172	1.0512	1.153	1.056			-9	1.27026	1.63943	1.61265	1.96501	2.25279	2.32976	0.888112	0.915954	0.941689	1.12936	1.2244	1.22564	1.10614	1.18998	1.21122	1.53154	1.6288	1.48491	1.02735	1.25572	1.16685
	-10	0.930252	1.03495	0.935737	1.48634	1.61334	1.42916	0.907506	0.938445	0.886579	1.07917	1.0072	1.04435	1.10568	0.989515	1.04941	1.42867	1.3428	1.4172	1.03073	1.02311	1.01946			-10	1.03725	1.05337	1.10143	1.47417	1.3653	1.53978	0.888817	0.842375	0.840455	1.04214	1.12441	1.14194	1.08881	1.07916	1.04333	1.58629	1.48414	1.43045	0.988209	1.03284	1.03068
	-11	0.97271	0.920479	0.970612	1.57798	1.64148	1.44762	0.885726	0.847983	0.778566	1.05239	1.01134	1.07106	0.955871	1.04409	1.04142	1.35831	1.292	1.46919	1.03857	0.871653	0.868531			-11	1.01636	0.959367	0.954116	1.41645	1.57883	1.58069	0.892637	0.947115	0.959108	1.125	1.13846	1.13159	0.959335	1.00239	1.06399	1.19541	1.42874	1.24282	0.964547	1.0533	0.895603
	-12	0.897694	0.913081	0.902913	1.41029	1.32915	1.35716	0.874554	0.896897	0.890728	1.09041	0.952213	1.12756	0.922276	1.03429	1.06762	1.31661	1.50239	1.28925	1.04708	0.842581	0.959531			-12	0.970779	1.05353	0.979075	1.4424	1.41814	1.36153	0.918221	0.89789	0.772756	1.20839	1.17374	1.20378	1.03801	1.09562	1.05423	1.45715	1.48678	1.50202	0.931433	0.860388	0.954086
Response	concentration	WT			L903.32V			H953.37Q			S1815.42N			I1865.47V			S2476.52H			I2536.58T					concentration	WT			L903.32V			H953.37Q			S1815.42N			I1865.47V			S2476.52H			I2536.58T
	-6	105.091	73.3413	100.379	87.7553	95.721	54.3436	28.4553	21.6307	34.0448	-6.01747	-0.580036	-0.701872	82.7174	89.9147	92.0432	18.5629	17.236	12.0809	92.5295	96.8274	87.025			-6	83.1039	86.3913	90.5838	91.9005	110.572	89.243	41.0636	41.9308	46.7711	-7.87524	4.49416	8.2188	75.7419	81.2526	64.5758	27.068	33.8882	30.828	98.4201	96.972	94.1361
	-7	102.155	93.6604	104.185	104.682	119.765	102.883	26.8069	28.5979	33.7277	2.98276	-2.28211	-3.07534	72.694	62.6479	40.2485	33.7326	63.3673	40.5313	73.2277	66.2564	64.1931			-7	88.4646	118.76	92.7757	96.1455	101.214	100.579	29.8792	34.9195	58.9602	-7.65348	1.71354	1.85094	52.7293	45.4489	56.2575	50.0734	33.0997	59.9984	75.509	66.2307	71.8376
	-8	73.8145	87.4925	94.1763	102.052	97.4493	125.397	11.6984	17.142	11.5382	2.17547	-0.0581102	11.7767	29.8617	27.6225	27.655	25.2215	60.5667	30.4844	39.0692	24.1101	31.5007			-8	57.9866	88.7883	87.258	88.2029	84.5292	79.5151	13.4178	17.5683	23.9501	0.0306015	0.0447918	6.80534	20.5759	42.7567	31.2844	26.8688	14.421	36.4949	35.1869	48.1917	39.9594
	-9	34.2347	25.0884	32.1934	55.5059	87.601	55.4846	0.585675	14.0843	-3.52377	2.78632	4.48455	6.97069	14.5322	5.49488	11.4663	14.4392	11.3462	7.19112	7.90567	15.8366	8.27942			-9	18.5914	44.0937	42.2435	52.2445	82.395	90.4589	2.63559	5.5526	8.24879	-6.62188	2.92216	3.04648	3.00655	8.79796	10.2656	4.31904	12.7964	0.255616	9.76559	29.67	21.9244
	-10	2.25097	11.4247	2.73161	2.45855	14.5982	-3.0061	1.9225	4.87971	-0.0778139	1.96638	-4.33969	-1.08416	6.0664	-1.15254	2.56969	4.6159	-2.07374	3.72235	6.31104	5.71729	5.4329			-10	2.49527	3.60889	6.92861	0.820787	-10.5862	7.69387	2.7095	-2.15623	-2.35732	-15.3808	-7.11868	-5.35869	1.80915	1.14236	-1.33217	9.09107	0.188149	-4.49171	6.35446	10.2444	10.0561
	-11	5.97121	1.39466	5.78739	11.2183	17.2872	-1.2419	-0.159348	-3.76687	-10.402	-0.379632	-3.97711	1.25628	-3.24326	2.23898	2.0731	-0.865456	-6.03127	7.77299	6.92142	-6.08289	-6.32612			-11	1.05213	-2.88481	-3.24757	-5.22719	11.7858	11.9797	3.10972	8.81729	10.0737	-7.05988	-5.70804	-6.39774	-7.13476	-4.16065	0.0944582	-24.977	-4.64019	-20.8451	4.29213	12.0281	-1.717
	-12	-0.601851	0.746398	-0.144547	-4.80975	-12.5652	-9.88872	-1.22717	0.908415	0.318757	2.95105	-9.15754	6.2065	-5.33093	1.62982	3.70111	-4.11424	10.36	-6.24573	7.5842	-8.34782	0.763616			-12	-2.09651	3.61994	-1.52343	-2.50798	-5.04995	-10.9804	5.79006	3.66004	-9.4501	1.3142	-2.16547	0.851272	-1.70008	2.27974	-0.579664	-2.16448	0.417764	1.74672	1.4059	-4.78626	3.38036

## Sheet: Table S2
	nanobit assay
			pEC50						Cell-surface expression (Relative to WT)							table		pEC50		Cell-surface expression (Relative to WT)
			CF101			CF102												CF101	CF102
		WT	8.3379	8.37799	8.61386	9.11047	8.6706	8.80217	99.3573	110.203	92.5453	101.24	101.419	95.2343			WT	8.44±0.09	8.86±0.13	100±2.5
		Y151.35F	7.81959	7.75227	7.92738	7.87713	7.56751	7.68803	162.61	164.496	185.408	168.493	176.627	174.807			Y151.35A	UD	UD	112±5.0
		Y151.35A	UD	UD	UD	UD	UD	UD	99.3573	109.844	130.37	111.547	124.096	101.598			Y151.35F	7.83±0.05	7.71±0.09	172±3.5
		L903.32V	8.4201	8.63489	8.69767	8.46942	8.46776	8.30008	76.1384	63.5701	80.3279	69.7632	111.658	76.0474			L903.32V	8.58±0.08	8.41±0.06	79.6±6.8
		L913.33A	UD	UD	UD	UD	UD	UD	97.6321	81.7851	93.5337	102.459	165.665	100.273			L913.33A	UD	UD	107±12
		T943.36A	UD	UD	UD	UD	UD	UD	83.3333	91.6211	83.1512	102.641	108.288	80.1457			T943.36A	UD	UD	91.5±4.7
		H953.37A	UD	UD	UD	UD	UD	UD	101.093	121.585	113.752	153.643	118.215	118.761			H953.37A	UD	UD	121±7.1
		H953.37Q	7.83833	8.12954	8.93144	8.70487	8.23882	8.13805	131.967	145.811	113.57	116.576	125.774	108.379			H953.37Q	8.3±0.33	8.36±0.17	124±5.6
		F168ECL2A	<5	<5	<5	UD	UD	UD	105.051	107.239	119.753	124.691	111.504	128.844			F168ECL2A	<5	UD	116±4.0
		V169ECL2A	NT	NT	NT	9.05213	8.78199	9.17666	60.101	90.7407	89.8429	102.245	78.9001	93.6027			V169ECL2A	NT	9±0.12	85.9±6.0
		M1745.35A	8.5391	8.77237	8.87354	NT	NT	NT	81.2386	78.8707	91.2568	89.3443	79.7814	89.5264			M1745.35A	8.73±0.10	NT	85±2.3
		M1775.38A	<5	<5	<5	UD	UD	UD	107.195	112.75	112.933	114.754	109.381	105.92			M1775.38A	<5	UD	110±1.4
		S1815.42A	UD	UD	UD	UD	UD	UD	91.439	106.557	121.949	90.9836	91.3479	110.838			S1815.42A	UD	UD	102±5.3
		S1815.42N	UD	UD	UD	UD	UD	UD	80.51	76.5027	100	100	91.0747	84.6084			S1815.42N	UD	UD	88.8±4.1
		I1865.47A	UD	UD	UD	UD	UD	UD	80.3279	79.8725	71.1293	80.9654	89.7086	73.4062			I1865.47A	UD	UD	79.2±2.7
		I1865.47V	7.83209	8.16558	7.9838	7.78675	7.47939	7.39373	99.0893	90.7104	102.004	88.6157	88.8889	92.3497			I1865.47V	7.99±0.10	7.55±0.12	93.6±2.23
		W2436.48A	<5	<5	<5	UD	UD	UD	49.0504	50.0413	84.4756	65.0702	81.668	62.5103			W2436.48A	<5	UD	65.5±6.2
		L2466.51A	<5	<5	<5	UD	UD	UD	64.327	81.7506	93.2287	91.2469	68.2907	87.0355			L2466.51A	<5	UD	81±4.9
		S2476.52H	<5	<5	<5	UD	UD	UD	63.4187	73.1627	87.2832	72.7498	98.5136	100.165			S2476.52H	<5	UD	82.5±6.2
		N2506.55A	UD	UD	UD	UD	UD	UD	66.0611	72.6672	87.6135	97.9356	69.1164	75.8877			N2506.55A	UD	UD	78.2±5.0
		I2536.58T	7.59774	7.88874	7.88807	8.32395	7.84315	7.694	68.7861	86.0446	137.572	83.9802	82.2461	82.0809			I2536.58T	7.79±0.10	7.95±0.19	90.1±9.8
		Y2657.36A	8.09275	8.21325	8.11879	7.83446	7.9813	7.99012	88.6028	93.4835	94.8302	86.9651	89.3354	89.3677			Y2657.36A	8.14±0.04	7.94±0.05	90.4±1.2
		L2647.35A	8.33715	8.58905	8.29628	8.3106	8.07764	8.47638	60.2694	84.6801	81.4815	67.8451	69.9214	77.8339			L2647.35A	8.41±0.09	8.29±0.12	73.7±3.8
		I2687.39A	UD	UD	UD	UD	UD	UD	58.193	71.6049	82.8844	61.3917	56.5095	73.9618			I2687.39A	UD	UD	67.4±4.2
		H2727.43A	UD	UD	UD	UD	UD	UD	67.5681	78.4676	73.7767	72.9029	62.3252	73.204			H2727.43A	UD	UD	71.4±2.3

## Sheet: Table S3
cAMP assay																table
		pEC50						Cell-surface expression (Relative to WT)										pEC50		Cell-surface expression (Relative to WT)
		CF101			CF102													CF101	CF102
	WT	8.52695	8.7607	8.70115	8.35793	8.87778	8.96859	103.625	98.3841	102.921	96.3676	98.8413	99.8613				WT	8.66±0.07	8.73±0.19	100±1.1
	Y151.35F	8.1112	8.87713	7.40561	7.86678	7.98464	8.01597	115.263	101.983	111.567	110.192	115.317	116.369				Y151.35F	8.13±0.42	7.96±0.05	111.8±2.2
	Y151.35A	UD	UD	UD	UD	UD	UD	82.7769	77.7866	83.3613	75.251	76.276	75.7635				Y151.35A	UD	UD	78.5±1.5
	L903.32V	9.0962	9.49363	9.27597	9.10796	9.29345	9.58771	93.6594	96.6607	94.0111	92.1001	90.0953	96.2386				L903.32V	9.29±0.12	9.33±0.14	93.8±1.0
	L913.33A	UD	UD	UD	7.7778	7.8315	6.83327	111.89	111.163	102.511	111.128	107.177	106.79				L913.33A	UD	7.48±0.32	108±1.5
	T943.36A	UD	UD	UD	UD	UD	UD	95.6759	94.3159	96.7193	89.6616	94.3511	91.3615				T943.36A	UD	UD	93.7±1.1
	H953.37A	UD	UD	UD	UD	UD	UD	117.494	119.463	121.374	114.41	113.426	116.544				H953.37A	UD	UD	117±1.2
	H953.37Q	7.83535	9.21832	7.82857	7.42343	7.72955	8.02082	116.966	115.559	111.89	113.273	111.702	116.04				H953.37Q	8.29±0.46	7.72±0.17	114±0.92
	F168ECL2A	<6	<6	<6	6.60854	6.74763	7.91328	116.767	119.944	121.714	123.895	121.632	117.236				F168ECL2A	<6	7.09±0.41	120±1.1
	M1775.38A	<6	<6	<6	6.12067	6.83684	6.39588	99.6923	103.793	102.859	106.337	105.8	108.355				M1775.38A	<6	6.45±0.21	104±1.2
	S1815.42A	UD	UD	UD	UD	UD	UD	92.4899	92.8978	89.4093	95.6671	94.5937	94.0463				S1815.42A	UD	UD	93.2±0.89
	S1815.42N	UD	UD	UD	UD	UD	UD	108.73	111.274	109.127	109.793	107.893	114.215				S1815.42N	UD	UD	110±0.93
	I1865.47A	UD	UD	UD	UD	UD	UD	95.9891	102.827	100.057	103.664	101.818	108.183				I1865.47A	UD	UD	102±1.6
	I1865.47V	7.77443	7.48758	6.76853	7.49053	8.1359	8.0048	102.019	101.884	99.0154	101.443	104.249	98.5389				I1865.47V	7.34±0.30	7.88±0.20	101±0.86
	W2436.48A	<6	<6	<6	<6	<6	<6	79.2551	81.9707	82.7006	84.7293	81.9922	81.155				W2436.48A	<6	<6	82.0±0.73
	L2466.51A	UD	UD	UD	UD	UD	UD	89.8816	91.2877	88.7331	90.8584	87.8743	89.7206				L2466.51A	UD	UD	89.7±0.52
	S2476.52H	8.96457	8.52637	8.34142	8.62875	8.00678	8.53566	105.86	96.343	103.253	100.344	102.672	97.2849				S2476.52H	8.61±0.18	8.39±0.19	101±1.5
	N2506.55A	UD	UD	UD	UD	UD	UD	103.185	103.456	107.322	108.693	110.644	102.002				N2506.55A	UD	UD	106±1.4
	I2536.58T	7.73259	7.40088	7.69144	7.62893	8.0364	7.80715	100.6	80.1429	101.067	91.1138	94.399	91.2871				I2536.58T	7.61±0.10	7.82±0.12	93.1±3.1
	Y2657.36A	7.84164	7.68277	7.27951	7.76981	7.51556	7.29722	105.714	100.049	104.635	100.364	104.671	100.967				Y2657.36A	7.60±0.17	7.53±0.14	103±1.0
	I2687.39A	UD	UD	UD	UD	UD	UD	91.6036	87.8888	90.6918	90.7898	86.7661	89.7876				I2687.39A	UD	UD	89.6±0.77
	H2727.43A	UD	UD	UD	UD	UD	UD	38.9435	40.7957	40.9396	41.9197	41.9826	33.4048				H2727.43A	UD	UD	39.7±1.3

[truncated: 3 more sheets: Table S4, FigS1e, FigS1c]
